# Supplementary material for: Identification, Molecular Cloning, and Functional Characterization of a Coniferyl Alcohol Acyltransferase Involved in the Biosynthesis of Dibenzocyclooctadiene Lignans in Schisandra chinensis
Source: Front Plant Sci. 2022 Jun 23;13:881342. doi: 10.3389/fpls.2022.881342 (PMC9260284; doi:10.3389/fpls.2022.881342)
Supplement: Supplementary file 7 [file Table_1.XLSX]

## Sheet: Sheet1
Supplementary Table 1 Biochemically characterized BAHD acyltransferases included in phylogenetic analysis
Number	Name in Phylogeny	Taxon	Genbank ID	Reference
1A3:E36A3:E49A3:E62E3A3:E23A3:E67E3A3A3:E67	GmIF7MaT	Glycine max	BAF73620	Suzuki et al. 2007. Phytochemistry. 68, 2035-2042
2	GM7MAT	Glycine max	ABY59019	Dhaubhandel et al. 2008. J Exp Bot. 59, 981-994
3	MtMAT3	Medicago truncatula	ABY91221	Yu et al. 2008. Plant J. 55, 382-396
4	MtMAT1	Medicago truncatula	ABY91220	Yu et al. 2008. Plant J. 55, 382-396
5	MtMAT2	Medicago truncatula	ABY91222	Yu et al. 2008. Plant J. 55, 382-396
6	At5MaT	Arabidopsis thaliana	NP_189600	Salanoubat et al. 2000. Nature. 408, 820–823
7	Sc3MaT	Pericallis cruenta	AAO38058	Suzuki et al. 2003. Plant Biotechnology. 20, 229-234
8	Dm3MAT1	Chrysanthemum x morifolium	AAQ63615	Suzuki et al. 2004. Plant Sci. 166, 89-96
9	Dm3MAT2	Chrysanthemum x morifolium	AAQ63616	Suzuki et al. 2004. Plant Sci. 166, 89-96
10	Dv3MAT	Dahlia variabilis	AAO12206	Suzuki et al. 2002. Plant Physiol. 130, 2142-51
11	Gt5AT	Gentiana triflora	BAA74428	Fujiwara et al. 1998. Plant J. 16, 421-31
12	Pf3AT	Perilla frutescens	BAA93475	Sakakibara et al. 2000. Plant Cell Physiol. 41, 495-502
13	Ss5MaT1	Salvia splendens	AAL50566	Suzuki et al. 2001. J Biol Chem. 276, 49013-9
14	Pf5MaT	Perilla frutescens	AAL50565	Suzuki et al. 2001. J Biol Chem. 276, 49013-9
15	NtMAT1	Nicotiana tabacum	BAD93691	Taguchi et al. 2005. Plant J. 42, 481-491
16	Lp3MAT1	Lamium purpureum	AAS77404	Suzuki et al. 2004. J. Mol. Catal., B Enzym. 28, 87-93
17	Vh3MAT1	Glandularia x hybrida	AAS77402	Suzuki et al. 2004. J. Mol. Catal., B Enzym. 28, 87-93
18	Vh3MAT2	Glandularia x hybrida	AAS77403	Suzuki et al. 2004. J. Mol. Catal., B Enzym. 28, 87-93
19	At3AT1	Arabidopsis thaliana	NP_171890	Theologis et al. 2000. Nature. 408, 816-20
20	At3AT2	Arabidopsis thaliana	NP_171849	Theologis et al. 2000. Nature. 408, 816-20
21	ZmGlossy2	Zea mays	CAA61258	Tacke et al. 1995. Plant J. 8, 907-17
22	AtCER2	Arabidopsis thaliana	AAM64817	Haas et al. 2002. Genome Biol. 3
23	CaPun1	Capsicum annuum	AAV66311	Stewart et al. 2005. Plant J. 42, 675-88
24	CrDAT	Catharanthus roseus	AAC99311	St-Pierre et al. 1998. Plant J. 14, 703-13
25	CrMAT	Catharanthus roseus	AAO13736	Laflamme et al. 2001. Plant Physiol. 125, 189-98
26	CmAAT4	Cucumis melo	AAW51126	El-Sharkawy et al. 2005. Plant Mol Biol. 59, 345-62
27	RhAAT1	Rosa x hybrida	AAW31948	Shalit et al. 2003. Plant Physiol. 131, 1868-76
28	FaSAAT	Fragaria x ananassa	AAG13130	Aharoni et al. 2000. Plant Cell. 12, 647-62
29	FvVAAT	Fragaria vesca	CAC09062	Aharoni et al. EP, EP1006190 A1. 2000
30	Ss5MaT2	Salvia splendens	AAR26385	Suzuki et al. 2004. Plant J. 38, 994-1003
31	CbBEAT	Clarkia breweri	AAC18062	Dudareva et al. 1998. Plant J. 14, 297-304
32	PsSalAT	Papaver somniferum	AAK73661	Grothe et al. 2001. J. Biol. Chem. 276, 30717-30723
33	RsVISY	Rauvolfia serpentina	CAD89104	Bayer et al. 2004. Bioorg. Med. Chem. 12, 2787-2795
34	PhCFAT	Petunia x hybrida	ABG75942	Dexter et al. 2007. Plant J. 49, 265-275
35	HvACT	Hordeum vulgare	AAO73071	Burhenne et al. 2003. J. Biol. Chem. 278, 13919-13927
36	AtASFT	Arabidopsis thaliana	Q94CD1	Molina et al. 2009. Plant Physiol. 151, 1317-1328
37	TcDBNTBT	Taxus cuspidata	AAM75818	Walker et al. 2002. Proc. Natl. Acad. Sci. U.S.A. 99, 9166-9171
38	TcDBAT	Taxus cuspidata	AAF27621	Walker et al. 2000. Proc. Natl. Acad. Sci. U.S.A. 97, 583-587
39	TcBAPT	Taxus cuspidata	AAL92459	Walker et al. 2002. Proc. Natl. Acad. Sci. U.S.A. 99, 12715-12720
40	TcDBBT	Taxus cuspidata	Q9FPW3	Walker et al. 2000. Proc. Natl. Acad. Sci. U.S.A. 97, 13591-13596
41	TcTAT	Taxus cuspidata	AAF34254	Walker et al. 2000. Arch. Biochem. Biophys. 374, 371-380
42	AtSCT	Arabidopsis thaliana	Q8VZU3	Luo et al. 2009. Plant Cell. 21, 318-333
43	AtSDT	Arabidopsis thaliana	NP_179932	Luo et al. 2009. Plant Cell. 21, 318-333
44	Ih3AT1	Iris hollandica	BAE72676	Yoshihara et al. 2006. Plant Sci. 171, 632-639
45	MsAAT	Musa sapientum	CAC09063	Aharoni et al. EP, EP1006190 A1. 2000
46	VlAMAT	Vitis labrusca	AAW22989	Wang et al. 2005. Plant J. 44, 606-619
47	MdAAT2	Malus domestica	AAS79797	Li et al. 2006. Phytochemistry. 67, 658-667
48	MpAAT1	Malus pumila	AAU14879	Souleyre et al. 2005. FEBS J. 272, 3132-3144
49	AtCHAT	Arabidopsis thaliana	AAN09797	D'Auria et al. 2002. Plant Physiol. 130, 466-476
50	CmAAT2	Cucumis melo	AAL77060	El Yahyaoui et al. 2005. Plant Mol Biol. 59, 345-362
51	CmAAT1	Cucumis melo	CAA94432	El Yahyaoui et al. 2005. Plant Mol Biol. 59, 345-362
52	CmAAT3	Cucumis melo	AAW51125	El Yahyaoui et al. 2005. Plant Mol Biol. 59, 345-362
53	NtBEBT	Nicotiana tabacum	AAN09798	D'Auria et al. 2002. Plant Physiol. 130, 466-476
54	PhBPBT	Petunia x hybrida	AAU06226	Negre et al. 2004. Plant Physiol. 135, 1993-2011
55	CbBEBT	Clarkia breweri	AAN09796	D'Auria et al. 2002. Plant Physiol. 130, 466-476
56	LaHMT/HLT	Lupinus albus	BAD89275	Okada et al. 2005. Plant Cell Physiol. 46, 233-244
57	TpHCT2	Trifolium pratense	ACI16631.1	Sullivan. 2009. Plant Physiol. 150, 1866-1879
58	DcHCBT	Dianthus caryophyllus	CAB06430	Fraile et al. 1997. J. Virol. 71, 8316-8320
59	AsHHT1	Avena sativa	BAC78633	Yang et al. 2004. Mol. Plant Microbe Interact. 17, 81-89
60	PrHCT	Pinus radiata	ABO52899	Wagner et al. 2007. PNAS. 104, 11856-11861
61	NtHCT	Nicotiana tabacum	CAD47830	Hoffmann et al. 2003. J. Biol. Chem. 278, 95-103
62	TpHCT1B	Trifolium pratense	ACI28534.1	Sullivan. 2009. Plant Physiol. 150, 1866-1879
63	TpHCT1A	Trifolium pratense	ACI16630.1	Sullivan. 2009. Plant Physiol. 150, 1866-1879
64	AtHCT	Arabidopsis thaliana	NP_199704	Hoffman et al. 2005. Plant Biosystems. 139, 50-53
65	NtHQT	Nicotiana tabacum	CAE46932	Niggeweg et al. 2004. Nature Biotechnol. 22, 746-754
66	SlHQT	Solanum lycopersicum	CAE46933	Niggeweg et al. 2004. Nature Biotechnol. 22, 746-754
67	CcsHQT	Cynara cardunculus var. scolymus	ABK79689.1	Comino et al. 2009. BMC Plant Biol. 9, 30
68	CcaHQT	Cynara cardunculus var. altilis	ABK79690.1	Comino et al. 2009. BMC Plant Biol. 9, 30
69	SsHCT	Plectranthus scutellarioides	CAK55166	Berger et al. 2006. Planta. 224, 1503-1510
70	Ss3MaT	Salvia splendens	AAR28757.1	Suzuki et al. 2004. Plant J. 38, 994-1003
71	Gs5AT	Gentiana scabra var. buergeri	BAD44688.1	Noda et al. 2004
72	CcBEAT3	Clarkia concinna	AAF04784	Nam et al. 1999. Plant Cell Physiol. 40, 916-923
73	PtSABT	Populus trichocarpa	AJD25144.1	Chedgy et al. 2015. Phytochemistry. 113, 149–159
74	PtBEBT	Populus trichocarpa	AJD25145.1	Chedgy et al. 2015. Phytochemistry. 113, 149–159
75	PtrPHBMT1	Populus trichocarpa	AJD79571.1	Zhao et al. 2021. Nature Plants. 7, 1288–1300
