# Supplementary material for: Identification, Molecular Cloning, and Functional Characterization of a Coniferyl Alcohol Acyltransferase Involved in the Biosynthesis of Dibenzocyclooctadiene Lignans in Schisandra chinensis
Source: Front Plant Sci. 2022 Jun 23;13:881342. doi: 10.3389/fpls.2022.881342 (PMC9260284; doi:10.3389/fpls.2022.881342)
Supplement: Supplementary file 9 [file Data_Sheet_1.FASTA]

>ScCFAT
atgggtatcg ccggcggtga gttttctgtc attgtaagca acaaagaggt ggtggcagcg
attttgccat tgcaggagca ctggttacca ctctcgaatc tagacttact acttcctccg
gttgacgtta gcgctttctt cttttataaa aggccatcca aacaaagcaa tatgagcttt
gcatcgatcg ttagcgtctt gaaaaaatcg atttctcaag ccttggtggc ttactacgcc
ttcggcggag aaatcatcgg aaactctatt ggcgaacctg agttgctgtg caacaacaga
ggggttgact tcgtcgaagc ttatgccgac gtagatctcc gggaggtcga gatgtataat
ccagacgcaa gcgtggaggg gaaacttgtg ccgaagaaga aagagggtgt gctctgcgtt
caggtgacag agctcaaatg cggcggcgtg gtggtggcct gcaccttcga ccatcgaatc
gccgatgcgt attcagcaaa catgttctta gtatcatggg ccgaggtagc acgatccaag
tctctttccg ttctcccgtc ttttcggcgg tcgcctctga atccccggcg gccgggatcc
tatgataagt cccttgatga catgtacgta cctatttcat ctttaccacc acctccagcc
aaccccgaac ctgccggcga ccatctgtcc agccggatat actatgttac ggctgaaaac
ttatcttgga ttcaagacga ggctactagg agtggtgaca gcaagaggag caaattacaa
gccttcactg cctatctatg gaaaatgata gccaatagta ccgacgatga taagaagtgc
acaatgggaa tcgtcgtcga tggacgtacg agattgaacg atgaatcgat ggcaaattat
ttcggaaatg tgctttcgat tccgtacggt gaggccagtg tgaaggagct aaggaacaac
actctcgatt cggtggcgga tctggtgagt aagtacttgg tagaggccac caataaagag
cacttcttgg gtttgataga ttgggttgaa gcgcatcggc cggagccggc ggtcgcgaag
gtctacgcca agagtagcgc cgacggaccg tcagttgttg tgtcgtccgg tcagcggttt
ccggcgaaca aggtggactt cgggtggggg aagcccgtgt tcgggtcgta tcatttccct
tggggtggcg aggctggcta tgttatgccc atgcctagcc cgttagagaa cggggactgg
gtggtgtaca tgcacctatt caaacgccat cttgatttgg tagaggagga ggccggcgat
gttttccgac ggttgagtgt tgactatctt aagttggatc aagattga
